# Supplementary material for: Maternal gut and breast milk microbiota affect infant gut antibiotic resistome and mobile genetic elements
Source: Nat Commun. 2018 Sep 24;9:3891. doi: 10.1038/s41467-018-06393-w (PMC6155145; doi:10.1038/s41467-018-06393-w)
Supplement: Supplementary file 4 — Dataset 1 [file 41467_2018_6393_MOESM4_ESM.xlsx]

## Sheet: Sheet1
Sample Name	% Dups	% GC	Length	Million Seqs	Mbps
164LO_RM2_HostRM_merged_R1	0.195	0.43	170	0.7	119
164LO_RM2_HostRM_merged_R2	0.177	0.38	132	0.7	92.4
138IR_RM1_HostRM_merged_R1	0.186	0.45	170	0.6	102
138IR_RM1_HostRM_merged_R2	0.169	0.39	132	0.6	79.2
140BY_RM2_HostRM_merged_R1	0.191	0.44	170	0.6	102
140BY_RM2_HostRM_merged_R2	0.174	0.38	132	0.6	79.2
164LO_RM1_HostRM_merged_R1	0.168	0.44	170	0.6	102
164LO_RM1_HostRM_merged_R2	0.148	0.38	132	0.6	79.2
190LO_RM1_HostRM_merged_R1	0.195	0.45	170	0.6	102
190LO_RM1_HostRM_merged_R2	0.173	0.39	132	0.6	79.2
23LO_RM2_HostRM_merged_R1	0.214	0.44	170	0.6	102
23LO_RM2_HostRM_merged_R2	0.202	0.38	132	0.6	79.2
60AZ_RM1_HostRM_merged_R1	0.192	0.44	170	0.6	102
60AZ_RM1_HostRM_merged_R2	0.173	0.39	132	0.6	79.2
85CX_RM1_HostRM_merged_R2	0.178	0.39	132	0.6	79.2
85CX_RM2_HostRM_merged_R1	0.207	0.44	170	0.6	102
85CX_RM2_HostRM_merged_R2	0.181	0.39	132	0.6	79.2
91FU_RM2_HostRM_merged_R1	0.205	0.45	170	0.6	102
91FU_RM2_HostRM_merged_R2	0.189	0.39	132	0.6	79.2
134HS_RM1_HostRM_merged_R1	0.179	0.43	170	0.5	85
134HS_RM1_HostRM_merged_R2	0.158	0.38	132	0.5	66
134HS_RM2_HostRM_merged_R1	0.165	0.45	170	0.5	85
134HS_RM2_HostRM_merged_R2	0.15	0.39	132	0.5	66
138IR_RM2_HostRM_merged_R1	0.171	0.45	170	0.5	85
138IR_RM2_HostRM_merged_R2	0.157	0.39	132	0.5	66
190LO_RM2_HostRM_merged_R2	0.118	0.4	132	0.5	66
202HS_RM1_HostRM_merged_R1	0.194	0.43	170	0.5	85
202HS_RM1_HostRM_merged_R2	0.171	0.37	132	0.5	66
202HS_RM2_HostRM_merged_R1	0.183	0.43	170	0.5	85
202HS_RM2_HostRM_merged_R2	0.158	0.37	132	0.5	66
206FU_RM2_HostRM_merged_R1	0.156	0.45	170	0.5	85
206FU_RM2_HostRM_merged_R2	0.139	0.39	132	0.5	66
211CX_RM1_HostRM_merged_R1	0.195	0.44	170	0.5	85
211CX_RM1_HostRM_merged_R2	0.175	0.39	132	0.5	66
23LO_RM1_HostRM_merged_R1	0.192	0.44	170	0.5	85
23LO_RM1_HostRM_merged_R2	0.172	0.39	132	0.5	66
73FU_RM1_HostRM_merged_R1	0.144	0.45	170	0.5	85
73FU_RM1_HostRM_merged_R2	0.132	0.4	132	0.5	66
94FU_RM1_HostRM_merged_R1	0.144	0.46	170	0.5	85
94FU_RM1_HostRM_merged_R2	0.126	0.4	132	0.5	66
140BY_RM1_HostRM_merged_R2	0.144	0.39	132	0.4	52.8
172JQ_RM1_HostRM_merged_R1	0.158	0.45	170	0.4	68
172JQ_RM1_HostRM_merged_R2	0.14	0.39	132	0.4	52.8
172JQ_RM2_HostRM_merged_R2	0.114	0.4	132	0.4	52.8
198KP_RM1_HostRM_merged_R2	0.106	0.4	132	0.4	52.8
198KP_RM2_HostRM_merged_R1	0.167	0.44	170	0.4	68
198KP_RM2_HostRM_merged_R2	0.149	0.39	132	0.4	52.8
206FU_RM1_HostRM_merged_R2	0.14	0.39	132	0.4	52.8
211CX_RM2_HostRM_merged_R1	0.173	0.45	170	0.4	68
211CX_RM2_HostRM_merged_R2	0.159	0.4	132	0.4	52.8
73FU_RM2_HostRM_merged_R1	0.172	0.44	170	0.4	68
73FU_RM2_HostRM_merged_R2	0.158	0.39	132	0.4	52.8
91FU_RM1_HostRM_merged_R1	0.17	0.45	170	0.4	68
91FU_RM1_HostRM_merged_R2	0.152	0.39	132	0.4	52.8
94FU_RM2_HostRM_merged_R1	0.122	0.45	170	0.4	68
94FU_RM2_HostRM_merged_R2	0.11	0.4	132	0.4	52.8
60AZ_RM2_HostRM_merged_R1	0.109	0.51	170	1	170
60AZ_RM2_HostRM_merged_R2	0.095	0.5	132	1	132
Total				1.05172	157.041
