# Supplementary material for: Maternal gut and breast milk microbiota affect infant gut antibiotic resistome and mobile genetic elements
Source: Nat Commun. 2018 Sep 24;9:3891. doi: 10.1038/s41467-018-06393-w (PMC6155145; doi:10.1038/s41467-018-06393-w)
Supplement: Supplementary file 5 — Dataset 2 [file 41467_2018_6393_MOESM5_ESM.xlsx]

## Sheet: Milk
Sample Name	% Dups	% GC	Length	Million Seqs	Mbps
164LO_RM2_HostRM_merged_R1	0.195	0.43	170	0.7	119
164LO_RM2_HostRM_merged_R2	0.177	0.38	132	0.7	92.4
138IR_RM1_HostRM_merged_R1	0.186	0.45	170	0.6	102
138IR_RM1_HostRM_merged_R2	0.169	0.39	132	0.6	79.2
140BY_RM2_HostRM_merged_R1	0.191	0.44	170	0.6	102
140BY_RM2_HostRM_merged_R2	0.174	0.38	132	0.6	79.2
164LO_RM1_HostRM_merged_R1	0.168	0.44	170	0.6	102
164LO_RM1_HostRM_merged_R2	0.148	0.38	132	0.6	79.2
190LO_RM1_HostRM_merged_R1	0.195	0.45	170	0.6	102
190LO_RM1_HostRM_merged_R2	0.173	0.39	132	0.6	79.2
23LO_RM2_HostRM_merged_R1	0.214	0.44	170	0.6	102
23LO_RM2_HostRM_merged_R2	0.202	0.38	132	0.6	79.2
60AZ_RM1_HostRM_merged_R1	0.192	0.44	170	0.6	102
60AZ_RM1_HostRM_merged_R2	0.173	0.39	132	0.6	79.2
85CX_RM1_HostRM_merged_R2	0.178	0.39	132	0.6	79.2
85CX_RM2_HostRM_merged_R1	0.207	0.44	170	0.6	102
85CX_RM2_HostRM_merged_R2	0.181	0.39	132	0.6	79.2
91FU_RM2_HostRM_merged_R1	0.205	0.45	170	0.6	102
91FU_RM2_HostRM_merged_R2	0.189	0.39	132	0.6	79.2
134HS_RM1_HostRM_merged_R1	0.179	0.43	170	0.5	85
134HS_RM1_HostRM_merged_R2	0.158	0.38	132	0.5	66
134HS_RM2_HostRM_merged_R1	0.165	0.45	170	0.5	85
134HS_RM2_HostRM_merged_R2	0.15	0.39	132	0.5	66
138IR_RM2_HostRM_merged_R1	0.171	0.45	170	0.5	85
138IR_RM2_HostRM_merged_R2	0.157	0.39	132	0.5	66
190LO_RM2_HostRM_merged_R2	0.118	0.4	132	0.5	66
202HS_RM1_HostRM_merged_R1	0.194	0.43	170	0.5	85
202HS_RM1_HostRM_merged_R2	0.171	0.37	132	0.5	66
202HS_RM2_HostRM_merged_R1	0.183	0.43	170	0.5	85
202HS_RM2_HostRM_merged_R2	0.158	0.37	132	0.5	66
206FU_RM2_HostRM_merged_R1	0.156	0.45	170	0.5	85
206FU_RM2_HostRM_merged_R2	0.139	0.39	132	0.5	66
211CX_RM1_HostRM_merged_R1	0.195	0.44	170	0.5	85
211CX_RM1_HostRM_merged_R2	0.175	0.39	132	0.5	66
23LO_RM1_HostRM_merged_R1	0.192	0.44	170	0.5	85
23LO_RM1_HostRM_merged_R2	0.172	0.39	132	0.5	66
73FU_RM1_HostRM_merged_R1	0.144	0.45	170	0.5	85
73FU_RM1_HostRM_merged_R2	0.132	0.4	132	0.5	66
94FU_RM1_HostRM_merged_R1	0.144	0.46	170	0.5	85
94FU_RM1_HostRM_merged_R2	0.126	0.4	132	0.5	66
140BY_RM1_HostRM_merged_R2	0.144	0.39	132	0.4	52.8
172JQ_RM1_HostRM_merged_R1	0.158	0.45	170	0.4	68
172JQ_RM1_HostRM_merged_R2	0.14	0.39	132	0.4	52.8
172JQ_RM2_HostRM_merged_R2	0.114	0.4	132	0.4	52.8
198KP_RM1_HostRM_merged_R2	0.106	0.4	132	0.4	52.8
198KP_RM2_HostRM_merged_R1	0.167	0.44	170	0.4	68
198KP_RM2_HostRM_merged_R2	0.149	0.39	132	0.4	52.8
206FU_RM1_HostRM_merged_R2	0.14	0.39	132	0.4	52.8
211CX_RM2_HostRM_merged_R1	0.173	0.45	170	0.4	68
211CX_RM2_HostRM_merged_R2	0.159	0.4	132	0.4	52.8
73FU_RM2_HostRM_merged_R1	0.172	0.44	170	0.4	68
73FU_RM2_HostRM_merged_R2	0.158	0.39	132	0.4	52.8
91FU_RM1_HostRM_merged_R1	0.17	0.45	170	0.4	68
91FU_RM1_HostRM_merged_R2	0.152	0.39	132	0.4	52.8
94FU_RM2_HostRM_merged_R1	0.122	0.45	170	0.4	68
94FU_RM2_HostRM_merged_R2	0.11	0.4	132	0.4	52.8
60AZ_RM2_HostRM_merged_R1	0.109	0.51	170	1	170
60AZ_RM2_HostRM_merged_R2	0.095	0.5	132	1	132
Total				1.05172	157.041

## Sheet: Fecal samples
Sample Name	% Dups	% GC	Length	Million Seqs	Mbps
206FU_LU2_HostRM_merged_R1	0.717	0.59	170	12.1	2057
206FU_LU2_HostRM_merged_R2	0.681	0.59	132	12.1	1597.2
73FU_LU2_HostRM_merged_R1	0.516	0.53	170	10.5	1785
73FU_LU2_HostRM_merged_R2	0.507	0.53	132	10.5	1386
85CX_AU1_HostRM_merged_R1	0.278	0.49	170	10.5	1785
85CX_AU1_HostRM_merged_R2	0.274	0.49	132	10.5	1386
85CX_LU4_HostRM_merged_R1	0.46	0.51	170	9.2	1564
85CX_LU4_HostRM_merged_R2	0.445	0.51	132	9.2	1214.4
211CX_AU1_HostRM_merged_R1	0.149	0.5	170	8.3	1411
211CX_AU1_HostRM_merged_R2	0.145	0.5	132	8.3	1095.6
202HS_AU1_HostRM_merged_R1	0.283	0.49	170	7.8	1326
202HS_AU1_HostRM_merged_R2	0.27	0.49	132	7.8	1029.6
91FU_AU1_HostRM_merged_R1	0.151	0.5	170	7.4	1258
91FU_AU1_HostRM_merged_R2	0.145	0.5	132	7.4	976.8
164LO_AU1_HostRM_merged_R1	0.141	0.51	170	7.3	1241
164LO_AU1_HostRM_merged_R2	0.135	0.51	132	7.3	963.6
94FU_LU2_HostRM_merged_R1	0.526	0.5	170	7.1	1207
94FU_LU2_HostRM_merged_R2	0.507	0.49	132	7.1	937.2
138IR_AU2_HostRM_merged_R1	0.174	0.47	170	7	1190
138IR_AU2_HostRM_merged_R2	0.171	0.47	132	7	924
94FU_AU2_HostRM_merged_R1	0.23	0.48	170	7	1190
94FU_AU2_HostRM_merged_R2	0.216	0.48	132	7	924
198KP_AU1_HostRM_merged_R1	0.151	0.51	170	6.9	1173
198KP_AU1_HostRM_merged_R2	0.144	0.51	132	6.9	910.8
138IR_AU1_HostRM_merged_R1	0.193	0.51	170	6.8	1156
138IR_AU1_HostRM_merged_R2	0.185	0.51	132	6.8	897.6
60AZ_AU2_HostRM_merged_R1	0.22	0.52	170	6.8	1156
60AZ_AU2_HostRM_merged_R2	0.21	0.51	132	6.8	897.6
23LO_AU2_HostRM_merged_R1	0.156	0.47	170	6.7	1139
23LO_AU2_HostRM_merged_R2	0.152	0.47	132	6.7	884.4
94FU_LU4_HostRM_merged_R1	0.418	0.52	170	6.7	1139
94FU_LU4_HostRM_merged_R2	0.405	0.52	132	6.7	884.4
211CX_LU4_HostRM_merged_R1	0.323	0.51	170	6.6	1122
211CX_LU4_HostRM_merged_R2	0.311	0.51	132	6.6	871.2
134HS_LU2_HostRM_merged_R1	0.526	0.57	170	6.4	1088
134HS_LU2_HostRM_merged_R2	0.512	0.56	132	6.4	844.8
140BY_AU1_HostRM_merged_R1	0.157	0.47	170	6.4	1088
140BY_AU1_HostRM_merged_R2	0.149	0.47	132	6.4	844.8
198KP_AU2_HostRM_merged_R1	0.162	0.51	170	6.4	1088
198KP_AU2_HostRM_merged_R2	0.157	0.51	132	6.4	844.8
23LO_LU4_HostRM_merged_R1	0.352	0.47	170	6.4	1088
23LO_LU4_HostRM_merged_R2	0.337	0.47	132	6.4	844.8
60AZ_AU1_HostRM_merged_R1	0.142	0.49	170	6.3	1071
60AZ_AU1_HostRM_merged_R2	0.137	0.49	132	6.3	831.6
91FU_LU2_HostRM_merged_R1	0.643	0.54	170	6.3	1071
91FU_LU2_HostRM_merged_R2	0.625	0.54	132	6.3	831.6
164LO_LU2_HostRM_merged_R1	0.361	0.52	170	6.2	1054
164LO_LU2_HostRM_merged_R2	0.34	0.52	132	6.2	818.4
198KP_LU2_HostRM_merged_R1	0.49	0.58	170	6.2	1054
198KP_LU2_HostRM_merged_R2	0.474	0.57	132	6.2	818.4
138IR_LU2_HostRM_merged_R1	0.469	0.53	170	6.1	1037
138IR_LU2_HostRM_merged_R2	0.458	0.53	132	6.1	805.2
140BY_AU2_HostRM_merged_R1	0.174	0.47	170	6.1	1037
140BY_AU2_HostRM_merged_R2	0.167	0.47	132	6.1	805.2
164LO_LU4_HostRM_merged_R1	0.413	0.5	170	6.1	1037
164LO_LU4_HostRM_merged_R2	0.403	0.5	132	6.1	805.2
172JQ_AU2_HostRM_merged_R1	0.18	0.5	170	6.1	1037
172JQ_AU2_HostRM_merged_R2	0.172	0.5	132	6.1	805.2
190LO_LU2_HostRM_merged_R1	0.603	0.59	170	6.1	1037
190LO_LU2_HostRM_merged_R2	0.597	0.59	132	6.1	805.2
172JQ_AU1_HostRM_merged_R1	0.156	0.49	170	6	1020
172JQ_AU1_HostRM_merged_R2	0.15	0.49	132	6	792
23LO_AU1_HostRM_merged_R1	0.174	0.48	170	6	1020
23LO_AU1_HostRM_merged_R2	0.166	0.48	132	6	792
85CX_LU2_HostRM_merged_R1	0.49	0.41	170	6	1020
85CX_LU2_HostRM_merged_R2	0.472	0.41	132	6	792
91FU_AU2_HostRM_merged_R1	0.158	0.5	170	6	1020
91FU_AU2_HostRM_merged_R2	0.153	0.5	132	6	792
91FU_LU4_HostRM_merged_R1	0.425	0.56	170	6	1020
91FU_LU4_HostRM_merged_R2	0.414	0.55	132	6	792
140BY_LU4_HostRM_merged_R1	0.296	0.5	170	5.9	1003
140BY_LU4_HostRM_merged_R2	0.287	0.5	132	5.9	778.8
134HS_AU1_HostRM_merged_R1	0.139	0.54	170	5.8	986
134HS_AU1_HostRM_merged_R2	0.136	0.53	132	5.8	765.6
134HS_AU2_HostRM_merged_R1	0.151	0.51	170	5.8	986
134HS_AU2_HostRM_merged_R2	0.145	0.51	132	5.8	765.6
138IR_LU4_HostRM_merged_R1	0.414	0.43	170	5.8	986
138IR_LU4_HostRM_merged_R2	0.406	0.43	132	5.8	765.6
190LO_AU1_HostRM_merged_R1	0.147	0.5	170	5.8	986
190LO_AU1_HostRM_merged_R2	0.144	0.5	132	5.8	765.6
190LO_AU2_HostRM_merged_R1	0.203	0.53	170	5.8	986
190LO_AU2_HostRM_merged_R2	0.196	0.53	132	5.8	765.6
202HS_AU2_HostRM_merged_R1	0.2	0.45	170	5.8	986
202HS_AU2_HostRM_merged_R2	0.189	0.45	132	5.8	765.6
73FU_AU1_HostRM_merged_R1	0.151	0.49	170	5.8	986
73FU_AU1_HostRM_merged_R2	0.151	0.49	132	5.8	765.6
73FU_LU4_HostRM_merged_R1	0.461	0.55	170	5.8	986
73FU_LU4_HostRM_merged_R2	0.445	0.55	132	5.8	765.6
164LO_AU2_HostRM_merged_R1	0.145	0.5	170	5.7	969
164LO_AU2_HostRM_merged_R2	0.137	0.5	132	5.7	752.4
60AZ_LU2_HostRM_merged_R1	0.48	0.6	170	5.7	969
60AZ_LU2_HostRM_merged_R2	0.459	0.59	132	5.7	752.4
60AZ_LU4_HostRM_merged_R1	0.465	0.6	170	5.7	969
60AZ_LU4_HostRM_merged_R2	0.451	0.6	132	5.7	752.4
202HS_LU4_HostRM_merged_R1	0.237	0.49	170	5.6	952
202HS_LU4_HostRM_merged_R2	0.23	0.49	132	5.6	739.2
206FU_AU1_HostRM_merged_R1	0.127	0.5	170	5.6	952
206FU_AU1_HostRM_merged_R2	0.122	0.5	132	5.6	739.2
23LO_LU2_HostRM_merged_R1	0.472	0.46	170	5.6	952
23LO_LU2_HostRM_merged_R2	0.458	0.46	132	5.6	739.2
172JQ_LU4_HostRM_merged_R1	0.496	0.56	170	5.5	935
172JQ_LU4_HostRM_merged_R2	0.479	0.56	132	5.5	726
94FU_AU1_HostRM_merged_R1	0.218	0.52	170	5.3	901
94FU_AU1_HostRM_merged_R2	0.205	0.52	132	5.3	699.6
202HS_LU2_HostRM_merged_R1	0.388	0.55	170	5.2	884
202HS_LU2_HostRM_merged_R2	0.375	0.55	132	5.2	686.4
206FU_AU2_HostRM_merged_R1	0.17	0.51	170	5.2	884
206FU_AU2_HostRM_merged_R2	0.164	0.51	132	5.2	686.4
73FU_AU2_HostRM_merged_R1	0.144	0.5	170	5.2	884
73FU_AU2_HostRM_merged_R2	0.138	0.49	132	5.2	686.4
140BY_LU2_HostRM_merged_R1	0.401	0.56	170	5.1	867
140BY_LU2_HostRM_merged_R2	0.394	0.56	132	5.1	673.2
85CX_AU2_HostRM_merged_R1	0.475	0.58	170	5.1	867
85CX_AU2_HostRM_merged_R2	0.461	0.58	132	5.1	673.2
211CX_AU2_HostRM_merged_R1	0.15	0.52	170	4.9	833
211CX_AU2_HostRM_merged_R2	0.144	0.51	132	4.9	646.8
134HS_LU4_HostRM_merged_R1	0.352	0.55	170	4.8	816
134HS_LU4_HostRM_merged_R2	0.339	0.55	132	4.8	633.6
190LO_LU4_HostRM_merged_R1	0.27	0.56	170	4.8	816
190LO_LU4_HostRM_merged_R2	0.257	0.56	132	4.8	633.6
206FU_LU4_HostRM_merged_R1	0.329	0.53	170	4.8	816
206FU_LU4_HostRM_merged_R2	0.317	0.53	132	4.8	633.6
211CX_LU2_HostRM_merged_R1	0.334	0.52	170	4.7	799
211CX_LU2_HostRM_merged_R2	0.323	0.52	132	4.7	620.4
198KP_LU4_HostRM_merged_R1	0.269	0.53	170	4.6	782
198KP_LU4_HostRM_merged_R2	0.264	0.53	132	4.6	607.2
172JQ_LU2_HostRM_merged_R1	0.381	0.53	170	2.1	357
172JQ_LU2_HostRM_merged_R2	0.365	0.53	132	2.1	277.2
Total				6.23906	1884.2

## Sheet: Sample_metadata
SAMPLE_ID	TYPE	PAIR	TIME	GROUP	MOMAB	GE(Weeks)	BFMONTHS	PROB	BFAT6MO	ABCOMPOUND	ABREASON
23LO_RM1	RM1	23LO	CLOS	AB	AB	39	2	PLACEBO	NO	G-Pen	agal+
23LO_RM2	RM2	23LO	1MONTH	AB	AB	39	2	PLACEBO	NO	G-Pen	agal+
23LO_LU2	LU2	23LO	1MONTH	AB	AB	39	2	PLACEBO	NO	G-Pen	agal+
23LO_LU4	LU4	23LO	6MONTH	AB	AB	39	2	PLACEBO	NO	G-Pen	agal+
23LO_AU1	AU1	23LO	32WK	AB	AB	39	2	PLACEBO	NO	G-Pen	agal+
23LO_AU2	AU2	23LO	1MONTH	AB	AB	39	2	PLACEBO	NO	G-Pen	agal+
60AZ_RM1	RM1	60AZ	CLOS	CON	CON	40.57142857	11	PLACEBO	YES	NA	NA
60AZ_RM2	RM2	60AZ	1MONTH	CON	CON	40.57142857	11	PLACEBO	YES	NA	NA
60AZ_LU2	LU2	60AZ	1MONTH	CON	CON	40.57142857	11	PLACEBO	YES	NA	NA
60AZ_LU4	LU4	60AZ	6MONTH	CON	CON	40.57142857	11	PLACEBO	YES	NA	NA
60AZ_AU1	AU1	60AZ	32WK	CON	CON	40.57142857	11	PLACEBO	YES	NA	NA
60AZ_AU2	AU2	60AZ	1MONTH	CON	CON	40.57142857	11	PLACEBO	YES	NA	NA
73FU_RM1	RM1	73FU	CLOS	CON	CON	38	6	LGG+BB536	YES	NA	NA
73FU_RM2	RM2	73FU	1MONTH	CON	CON	38	6	LGG+BB536	YES	NA	NA
73FU_LU2	LU2	73FU	1MONTH	CON	CON	38	6	LGG+BB536	YES	NA	NA
73FU_LU4	LU4	73FU	6MONTH	CON	CON	38	6	LGG+BB536	YES	NA	NA
73FU_AU1	AU1	73FU	32WK	CON	CON	38	6	LGG+BB536	YES	NA	NA
73FU_AU2	AU2	73FU	1MONTH	CON	CON	38	6	LGG+BB536	YES	NA	NA
85CX_RM1	RM1	85CX	CLOS	CON	CON	40	10	LGG+BB536	YES	NA	NA
85CX_RM2	RM2	85CX	1MONTH	CON	CON	40	10	LGG+BB536	YES	NA	NA
85CX_LU2	LU2	85CX	1MONTH	CON	CON	40	10	LGG+BB536	YES	NA	NA
85CX_LU4	LU4	85CX	6MONTH	CON	CON	40	10	LGG+BB536	YES	NA	NA
85CX_AU1	AU1	85CX	32WK	CON	CON	40	10	LGG+BB536	YES	NA	NA
85CX_AU2	AU2	85CX	1MONTH	CON	CON	40	10	LGG+BB536	YES	NA	NA
91FU_RM1	RM1	91FU	CLOS	CON	CON	41	2	LGG+BB536	NO	NA	NA
91FU_RM2	RM2	91FU	1MONTH	CON	CON	41	2	LGG+BB536	NO	NA	NA
91FU_LU2	LU2	91FU	1MONTH	CON	CON	41	2	LGG+BB536	NO	NA	NA
91FU_LU4	LU4	91FU	6MONTH	CON	CON	41	2	LGG+BB536	NO	NA	NA
91FU_AU1	AU1	91FU	32WK	CON	CON	41	2	LGG+BB536	NO	NA	NA
91FU_AU2	AU2	91FU	1MONTH	CON	CON	41	2	LGG+BB536	NO	NA	NA
94FU_RM1	RM1	94FU	CLOS	AB	AB	41.14285714	10	LGG+BB536	YES	G-Pen	agal+
94FU_RM2	RM2	94FU	1MONTH	AB	AB	41.14285714	10	LGG+BB536	YES	G-Pen	agal+
94FU_LU2	LU2	94FU	1MONTH	AB	AB	41.14285714	10	LGG+BB536	YES	G-Pen	agal+
94FU_LU4	LU4	94FU	6MONTH	AB	AB	41.14285714	10	LGG+BB536	YES	G-Pen	agal+
94FU_AU1	AU1	94FU	32WK	AB	AB	41.14285714	10	LGG+BB536	YES	G-Pen	agal+
94FU_AU2	AU2	94FU	1MONTH	AB	AB	41.14285714	10	LGG+BB536	YES	G-Pen	agal+
138IR_RM1	RM1	138IR	CLOS	AB	AB	40.71428571	10	PLACEBO	YES	G-Pen	agal+
138IR_RM2	RM2	138IR	1MONTH	AB	AB	40.71428571	10	PLACEBO	YES	G-Pen	agal+
138IR_LU2	LU2	138IR	1MONTH	AB	AB	40.71428571	10	PLACEBO	YES	G-Pen	agal+
138IR_LU4	LU4	138IR	6MONTH	AB	AB	40.71428571	10	PLACEBO	YES	G-Pen	agal+
138IR_AU1	AU1	138IR	32WK	AB	AB	40.71428571	10	PLACEBO	YES	G-Pen	agal+
138IR_AU2	AU2	138IR	1MONTH	AB	AB	40.71428571	10	PLACEBO	YES	G-Pen	agal+
140BY_RM1	RM1	140BY	CLOS	CON	CON	37.71428571	4	LGG+BB536	NO	NA	NA
140BY_RM2	RM2	140BY	1MONTH	CON	CON	37.71428571	4	LGG+BB536	NO	NA	NA
140BY_LU2	LU2	140BY	1MONTH	CON	CON	37.71428571	4	LGG+BB536	NO	NA	NA
140BY_LU4	LU4	140BY	6MONTH	CON	CON	37.71428571	4	LGG+BB536	NO	NA	NA
140BY_AU1	AU1	140BY	32WK	CON	CON	37.71428571	4	LGG+BB536	NO	NA	NA
140BY_AU2	AU2	140BY	1MONTH	CON	CON	37.71428571	4	LGG+BB536	NO	NA	NA
164LO_RM1	RM1	164LO	CLOS	AB	AB	39.85714286	23	PLACEBO	YES	G-Pen	agal+
164LO_RM2	RM2	164LO	1MONTH	AB	AB	39.85714286	23	PLACEBO	YES	G-Pen	agal+
164LO_LU2	LU2	164LO	1MONTH	AB	AB	39.85714286	23	PLACEBO	YES	G-Pen	agal+
164LO_LU4	LU4	164LO	6MONTH	AB	AB	39.85714286	23	PLACEBO	YES	G-Pen	agal+
164LO_AU1	AU1	164LO	32WK	AB	AB	39.85714286	23	PLACEBO	YES	G-Pen	agal+
164LO_AU2	AU2	164LO	1MONTH	AB	AB	39.85714286	23	PLACEBO	YES	G-Pen	agal+
172JQ_RM1	RM1	172JQ	CLOS	AB	AB	37.57142857	6	LGG+BB536	YES	G-Pen	agal+
172JQ_RM2	RM2	172JQ	1MONTH	AB	AB	37.57142857	6	LGG+BB536	YES	G-Pen	agal+
172JQ_LU2	LU2	172JQ	1MONTH	AB	AB	37.57142857	6	LGG+BB536	YES	G-Pen	agal+
172JQ_LU4	LU4	172JQ	6MONTH	AB	AB	37.57142857	6	LGG+BB536	YES	G-Pen	agal+
172JQ_AU1	AU1	172JQ	32WK	AB	AB	37.57142857	6	LGG+BB536	YES	G-Pen	agal+
172JQ_AU2	AU2	172JQ	1MONTH	AB	AB	37.57142857	6	LGG+BB536	YES	G-Pen	agal+
190LO_RM1	RM1	190LO	CLOS	AB	AB	40.4286	01:05:00	PLACEBO	NO	G-Pen	PROM
190LO_RM2	RM2	190LO	1MONTH	AB	AB	40.4286	01:05:00	PLACEBO	NO	G-Pen	PROM
190LO_LU2	LU2	190LO	1MONTH	AB	AB	40.4286	01:05:00	PLACEBO	NO	G-Pen	PROM
190LO_LU4	LU4	190LO	6MONTH	AB	AB	40.4286	01:05:00	PLACEBO	NO	G-Pen	PROM
190LO_AU1	AU1	190LO	32WK	AB	AB	40.4286	01:05:00	PLACEBO	NO	G-Pen	PROM
190LO_AU2	AU2	190LO	1MONTH	AB	AB	40.4286	01:05:00	PLACEBO	NO	G-Pen	PROM
198KP_RM1	RM1	198KP	CLOS	CON	CON	40	10	PLACEBO	YES	NA	NA
198KP_RM2	RM2	198KP	1MONTH	CON	CON	40	10	PLACEBO	YES	NA	NA
198KP_LU2	LU2	198KP	1MONTH	CON	CON	40	10	PLACEBO	YES	NA	NA
198KP_LU4	LU4	198KP	6MONTH	CON	CON	40	10	PLACEBO	YES	NA	NA
198KP_AU1	AU1	198KP	32WK	CON	CON	40	10	PLACEBO	YES	NA	NA
198KP_AU2	AU2	198KP	1MONTH	CON	CON	40	10	PLACEBO	YES	NA	NA
202HS_RM1	RM1	202HS	CLOS	CON	CON	39.57142857	6	ST11+BB536	YES	NA	NA
202HS_RM2	RM2	202HS	1MONTH	CON	CON	39.57142857	6	ST11+BB536	YES	NA	NA
202HS_LU2	LU2	202HS	1MONTH	CON	CON	39.57142857	6	ST11+BB536	YES	NA	NA
202HS_LU4	LU4	202HS	6MONTH	CON	CON	39.57142857	6	ST11+BB536	YES	NA	NA
202HS_AU1	AU1	202HS	32WK	CON	CON	39.57142857	6	ST11+BB536	YES	NA	NA
202HS_AU2	AU2	202HS	1MONTH	CON	CON	39.57142857	6	ST11+BB536	YES	NA	NA
206FU_RM1	RM1	206FU	CLOS	CON	CON	38.71428571	7	LGG+BB536	YES	NA	NA
206FU_RM2	RM2	206FU	1MONTH	CON	CON	38.71428571	7	LGG+BB536	YES	NA	NA
206FU_LU2	LU2	206FU	1MONTH	CON	CON	38.71428571	7	LGG+BB536	YES	NA	NA
206FU_LU4	LU4	206FU	6MONTH	CON	CON	38.71428571	7	LGG+BB536	YES	NA	NA
206FU_AU1	AU1	206FU	32WK	CON	CON	38.71428571	7	LGG+BB536	YES	NA	NA
206FU_AU2	AU2	206FU	1MONTH	CON	CON	38.71428571	7	LGG+BB536	YES	NA	NA
211CX_RM1	RM1	211CX	CLOS	AB	AB	37.85714286	8	LGG+BB536	YES	Keflin	PROM
211CX_RM2	RM2	211CX	1MONTH	AB	AB	37.85714286	8	LGG+BB536	YES	Keflin	PROM
211CX_LU2	LU2	211CX	1MONTH	AB	AB	37.85714286	8	LGG+BB536	YES	Keflin	PROM
211CX_LU4	LU4	211CX	6MONTH	AB	AB	37.85714286	8	LGG+BB536	YES	Keflin	PROM
211CX_AU1	AU1	211CX	32WK	AB	AB	37.85714286	8	LGG+BB536	YES	Keflin	PROM
211CX_AU2	AU2	211CX	1MONTH	AB	AB	37.85714286	8	LGG+BB536	YES	Keflin	PROM
134HS_RM1	RM1	134HS	CLOS	AB	AB	41.85714286	21	ST11+BB536	YES	G-Pen	agal+
134HS_RM2	RM2	134HS	1MONTH	AB	AB	41.85714286	21	ST11+BB536	YES	G-Pen	agal+
134HS_LU2	LU2	134HS	1MONTH	AB	AB	41.85714286	21	ST11+BB536	YES	G-Pen	agal+
134HS_LU4	LU4	134HS	6MONTH	AB	AB	41.85714286	21	ST11+BB536	YES	G-Pen	agal+
134HS_AU1	AU1	134HS	32WK	AB	AB	41.85714286	21	ST11+BB536	YES	G-Pen	agal+
134HS_AU2	AU2	134HS	1MONTH	AB	AB	41.85714286	21	ST11+BB536	YES	G-Pen	agal+
