# Supplementary material for: Maternal gut and breast milk microbiota affect infant gut antibiotic resistome and mobile genetic elements
Source: Nat Commun. 2018 Sep 24;9:3891. doi: 10.1038/s41467-018-06393-w (PMC6155145; doi:10.1038/s41467-018-06393-w)
Supplement: Supplementary file 6 — Datase 3 [file 41467_2018_6393_MOESM6_ESM.xlsx]

## Sheet: Sheet1
Sample Name	% Dups	% GC	Length	Million Seqs	Mbps
206FU_LU2_HostRM_merged_R1	0.717	0.59	170	12.1	2057
206FU_LU2_HostRM_merged_R2	0.681	0.59	132	12.1	1597.2
73FU_LU2_HostRM_merged_R1	0.516	0.53	170	10.5	1785
73FU_LU2_HostRM_merged_R2	0.507	0.53	132	10.5	1386
85CX_AU1_HostRM_merged_R1	0.278	0.49	170	10.5	1785
85CX_AU1_HostRM_merged_R2	0.274	0.49	132	10.5	1386
85CX_LU4_HostRM_merged_R1	0.46	0.51	170	9.2	1564
85CX_LU4_HostRM_merged_R2	0.445	0.51	132	9.2	1214.4
211CX_AU1_HostRM_merged_R1	0.149	0.5	170	8.3	1411
211CX_AU1_HostRM_merged_R2	0.145	0.5	132	8.3	1095.6
202HS_AU1_HostRM_merged_R1	0.283	0.49	170	7.8	1326
202HS_AU1_HostRM_merged_R2	0.27	0.49	132	7.8	1029.6
91FU_AU1_HostRM_merged_R1	0.151	0.5	170	7.4	1258
91FU_AU1_HostRM_merged_R2	0.145	0.5	132	7.4	976.8
164LO_AU1_HostRM_merged_R1	0.141	0.51	170	7.3	1241
164LO_AU1_HostRM_merged_R2	0.135	0.51	132	7.3	963.6
94FU_LU2_HostRM_merged_R1	0.526	0.5	170	7.1	1207
94FU_LU2_HostRM_merged_R2	0.507	0.49	132	7.1	937.2
138IR_AU2_HostRM_merged_R1	0.174	0.47	170	7	1190
138IR_AU2_HostRM_merged_R2	0.171	0.47	132	7	924
94FU_AU2_HostRM_merged_R1	0.23	0.48	170	7	1190
94FU_AU2_HostRM_merged_R2	0.216	0.48	132	7	924
198KP_AU1_HostRM_merged_R1	0.151	0.51	170	6.9	1173
198KP_AU1_HostRM_merged_R2	0.144	0.51	132	6.9	910.8
138IR_AU1_HostRM_merged_R1	0.193	0.51	170	6.8	1156
138IR_AU1_HostRM_merged_R2	0.185	0.51	132	6.8	897.6
60AZ_AU2_HostRM_merged_R1	0.22	0.52	170	6.8	1156
60AZ_AU2_HostRM_merged_R2	0.21	0.51	132	6.8	897.6
23LO_AU2_HostRM_merged_R1	0.156	0.47	170	6.7	1139
23LO_AU2_HostRM_merged_R2	0.152	0.47	132	6.7	884.4
94FU_LU4_HostRM_merged_R1	0.418	0.52	170	6.7	1139
94FU_LU4_HostRM_merged_R2	0.405	0.52	132	6.7	884.4
211CX_LU4_HostRM_merged_R1	0.323	0.51	170	6.6	1122
211CX_LU4_HostRM_merged_R2	0.311	0.51	132	6.6	871.2
134HS_LU2_HostRM_merged_R1	0.526	0.57	170	6.4	1088
134HS_LU2_HostRM_merged_R2	0.512	0.56	132	6.4	844.8
140BY_AU1_HostRM_merged_R1	0.157	0.47	170	6.4	1088
140BY_AU1_HostRM_merged_R2	0.149	0.47	132	6.4	844.8
198KP_AU2_HostRM_merged_R1	0.162	0.51	170	6.4	1088
198KP_AU2_HostRM_merged_R2	0.157	0.51	132	6.4	844.8
23LO_LU4_HostRM_merged_R1	0.352	0.47	170	6.4	1088
23LO_LU4_HostRM_merged_R2	0.337	0.47	132	6.4	844.8
60AZ_AU1_HostRM_merged_R1	0.142	0.49	170	6.3	1071
60AZ_AU1_HostRM_merged_R2	0.137	0.49	132	6.3	831.6
91FU_LU2_HostRM_merged_R1	0.643	0.54	170	6.3	1071
91FU_LU2_HostRM_merged_R2	0.625	0.54	132	6.3	831.6
164LO_LU2_HostRM_merged_R1	0.361	0.52	170	6.2	1054
164LO_LU2_HostRM_merged_R2	0.34	0.52	132	6.2	818.4
198KP_LU2_HostRM_merged_R1	0.49	0.58	170	6.2	1054
198KP_LU2_HostRM_merged_R2	0.474	0.57	132	6.2	818.4
138IR_LU2_HostRM_merged_R1	0.469	0.53	170	6.1	1037
138IR_LU2_HostRM_merged_R2	0.458	0.53	132	6.1	805.2
140BY_AU2_HostRM_merged_R1	0.174	0.47	170	6.1	1037
140BY_AU2_HostRM_merged_R2	0.167	0.47	132	6.1	805.2
164LO_LU4_HostRM_merged_R1	0.413	0.5	170	6.1	1037
164LO_LU4_HostRM_merged_R2	0.403	0.5	132	6.1	805.2
172JQ_AU2_HostRM_merged_R1	0.18	0.5	170	6.1	1037
172JQ_AU2_HostRM_merged_R2	0.172	0.5	132	6.1	805.2
190LO_LU2_HostRM_merged_R1	0.603	0.59	170	6.1	1037
190LO_LU2_HostRM_merged_R2	0.597	0.59	132	6.1	805.2
172JQ_AU1_HostRM_merged_R1	0.156	0.49	170	6	1020
172JQ_AU1_HostRM_merged_R2	0.15	0.49	132	6	792
23LO_AU1_HostRM_merged_R1	0.174	0.48	170	6	1020
23LO_AU1_HostRM_merged_R2	0.166	0.48	132	6	792
85CX_LU2_HostRM_merged_R1	0.49	0.41	170	6	1020
85CX_LU2_HostRM_merged_R2	0.472	0.41	132	6	792
91FU_AU2_HostRM_merged_R1	0.158	0.5	170	6	1020
91FU_AU2_HostRM_merged_R2	0.153	0.5	132	6	792
91FU_LU4_HostRM_merged_R1	0.425	0.56	170	6	1020
91FU_LU4_HostRM_merged_R2	0.414	0.55	132	6	792
140BY_LU4_HostRM_merged_R1	0.296	0.5	170	5.9	1003
140BY_LU4_HostRM_merged_R2	0.287	0.5	132	5.9	778.8
134HS_AU1_HostRM_merged_R1	0.139	0.54	170	5.8	986
134HS_AU1_HostRM_merged_R2	0.136	0.53	132	5.8	765.6
134HS_AU2_HostRM_merged_R1	0.151	0.51	170	5.8	986
134HS_AU2_HostRM_merged_R2	0.145	0.51	132	5.8	765.6
138IR_LU4_HostRM_merged_R1	0.414	0.43	170	5.8	986
138IR_LU4_HostRM_merged_R2	0.406	0.43	132	5.8	765.6
190LO_AU1_HostRM_merged_R1	0.147	0.5	170	5.8	986
190LO_AU1_HostRM_merged_R2	0.144	0.5	132	5.8	765.6
190LO_AU2_HostRM_merged_R1	0.203	0.53	170	5.8	986
190LO_AU2_HostRM_merged_R2	0.196	0.53	132	5.8	765.6
202HS_AU2_HostRM_merged_R1	0.2	0.45	170	5.8	986
202HS_AU2_HostRM_merged_R2	0.189	0.45	132	5.8	765.6
73FU_AU1_HostRM_merged_R1	0.151	0.49	170	5.8	986
73FU_AU1_HostRM_merged_R2	0.151	0.49	132	5.8	765.6
73FU_LU4_HostRM_merged_R1	0.461	0.55	170	5.8	986
73FU_LU4_HostRM_merged_R2	0.445	0.55	132	5.8	765.6
164LO_AU2_HostRM_merged_R1	0.145	0.5	170	5.7	969
164LO_AU2_HostRM_merged_R2	0.137	0.5	132	5.7	752.4
60AZ_LU2_HostRM_merged_R1	0.48	0.6	170	5.7	969
60AZ_LU2_HostRM_merged_R2	0.459	0.59	132	5.7	752.4
60AZ_LU4_HostRM_merged_R1	0.465	0.6	170	5.7	969
60AZ_LU4_HostRM_merged_R2	0.451	0.6	132	5.7	752.4
202HS_LU4_HostRM_merged_R1	0.237	0.49	170	5.6	952
202HS_LU4_HostRM_merged_R2	0.23	0.49	132	5.6	739.2
206FU_AU1_HostRM_merged_R1	0.127	0.5	170	5.6	952
206FU_AU1_HostRM_merged_R2	0.122	0.5	132	5.6	739.2
23LO_LU2_HostRM_merged_R1	0.472	0.46	170	5.6	952
23LO_LU2_HostRM_merged_R2	0.458	0.46	132	5.6	739.2
172JQ_LU4_HostRM_merged_R1	0.496	0.56	170	5.5	935
172JQ_LU4_HostRM_merged_R2	0.479	0.56	132	5.5	726
94FU_AU1_HostRM_merged_R1	0.218	0.52	170	5.3	901
94FU_AU1_HostRM_merged_R2	0.205	0.52	132	5.3	699.6
202HS_LU2_HostRM_merged_R1	0.388	0.55	170	5.2	884
202HS_LU2_HostRM_merged_R2	0.375	0.55	132	5.2	686.4
206FU_AU2_HostRM_merged_R1	0.17	0.51	170	5.2	884
206FU_AU2_HostRM_merged_R2	0.164	0.51	132	5.2	686.4
73FU_AU2_HostRM_merged_R1	0.144	0.5	170	5.2	884
73FU_AU2_HostRM_merged_R2	0.138	0.49	132	5.2	686.4
140BY_LU2_HostRM_merged_R1	0.401	0.56	170	5.1	867
140BY_LU2_HostRM_merged_R2	0.394	0.56	132	5.1	673.2
85CX_AU2_HostRM_merged_R1	0.475	0.58	170	5.1	867
85CX_AU2_HostRM_merged_R2	0.461	0.58	132	5.1	673.2
211CX_AU2_HostRM_merged_R1	0.15	0.52	170	4.9	833
211CX_AU2_HostRM_merged_R2	0.144	0.51	132	4.9	646.8
134HS_LU4_HostRM_merged_R1	0.352	0.55	170	4.8	816
134HS_LU4_HostRM_merged_R2	0.339	0.55	132	4.8	633.6
190LO_LU4_HostRM_merged_R1	0.27	0.56	170	4.8	816
190LO_LU4_HostRM_merged_R2	0.257	0.56	132	4.8	633.6
206FU_LU4_HostRM_merged_R1	0.329	0.53	170	4.8	816
206FU_LU4_HostRM_merged_R2	0.317	0.53	132	4.8	633.6
211CX_LU2_HostRM_merged_R1	0.334	0.52	170	4.7	799
211CX_LU2_HostRM_merged_R2	0.323	0.52	132	4.7	620.4
198KP_LU4_HostRM_merged_R1	0.269	0.53	170	4.6	782
198KP_LU4_HostRM_merged_R2	0.264	0.53	132	4.6	607.2
172JQ_LU2_HostRM_merged_R1	0.381	0.53	170	2.1	357
172JQ_LU2_HostRM_merged_R2	0.365	0.53	132	2.1	277.2
Total				6.23906	1884.2
