# Supplementary material for: Maternal gut and breast milk microbiota affect infant gut antibiotic resistome and mobile genetic elements
Source: Nat Commun. 2018 Sep 24;9:3891. doi: 10.1038/s41467-018-06393-w (PMC6155145; doi:10.1038/s41467-018-06393-w)
Supplement: Supplementary file 7 — Dataset 4 [file 41467_2018_6393_MOESM7_ESM.xlsx]

## Sheet: Sheet1
6M infants, MGE genus
	genus	class	n	estimate	p	padj
OTU118	Lactobacillus	Bacilli	11	0.3133498	0.0019657	0.0196567
6M infants, ARG class
	class	n	estimate	pnlb	p	padj
OTU32	Actinobacteria	16	-0.0230886	0.0413515	0.0126434	0.0442520
OTU264	Gammaproteobacteria	16	0.0554908	0.0033896	0.0001668	0.0011675
6M infants, ARG genus
	genus	class	n	estimate	p	padj
OTU32	Bifidobacterium	Actinobacteria	13	-0.0231046	0.0143967	0.0719834
OTU264	Escherichia	Gammaproteobacteria	16	0.0646519	0.0000425	0.0004245
6M infants, ARG species
	species	class	n	estimate	p	padj
OTU118	Lactobacillus_rhamnosus	Bacilli	9	-0.4554656	0.0116671	0.0641693
OTU264	Escherichia_coli	Gammaproteobacteria	12	0.0797925	0.0000137	0.0001503
1M infants, MGE genus
	genus	class	n	estimate	p	padj
OTU140	Streptococcus	Bacilli	14	-0.0783303	0.0015622	0.0124978
1M infants, MGE species
	species	class	n	estimate	p	padj
OTU140	Streptococcus_salivarius	Bacilli	11	-0.0771080	0.0020371	0.0047532
OTU242	Veillonella_parvula	Negativicutes	8	-0.1330740	0.0020161	0.0047532
OTU244	Veillonella_unclassified	Negativicutes	7	-0.1848425	0.0018473	0.0047532
1M infants, ARG class
	class	n	estimate	p	padj
OTU35	Actinobacteria	16	-0.0187765	0.0341831	0.0427288
OTU118	Bacilli	15	-0.0464010	0.0117824	0.0212710
OTU242	Negativicutes	9	-0.0774445	0.0127626	0.0212710
OTU264	Gammaproteobacteria	15	0.0286718	0.0032294	0.0161468
1M infants, ARG genus
	genus	class	n	estimate	p	padj
OTU35	Bifidobacterium	Actinobacteria	12	-0.0203634	0.0194217	0.0388434
OTU140	Streptococcus	Bacilli	14	-0.0989615	0.0022110	0.0088439
OTU242	Veillonella	Negativicutes	9	-0.0777239	0.0124922	0.0333126
OTU264	Escherichia	Gammaproteobacteria	9	0.0383268	0.0016807	0.0088439
1M infants, ARG species
	species	class	n	estimate	p	padj
OTU35	Bifidobacterium_longum	Actinobacteria	10	-0.0337227	0.0003655	0.0012792
OTU242	Veillonella_parvula	Negativicutes	8	-0.1645742	0.0037421	0.0052389
OTU244	Veillonella_unclassified	Negativicutes	7	-0.2278902	0.0036134	0.0052389
OTU264	Escherichia_coli	Gammaproteobacteria	7	0.0548299	0.0010228	0.0023866
OTU265	Escherichia_unclassified	Gammaproteobacteria	8	0.1162596	0.0087148	0.0101673
1M mothers, MGE genus
	genus	class	n	estimate	p	padj
OTU167	Eubacterium	Clostridia	16	-0.0826852	0.0016767	0.0234734
OTU214	Faecalibacterium	Clostridia	15	-0.3726170	0.0077070	0.0539493
1M mothers, MGE species
	species	class	n	estimate	p	padj
OTU35	Bifidobacterium_longum	Actinobacteria	16	0.0185430	0.0014604	0.0219062
OTU167	Eubacterium_hallii	Clostridia	15	-0.1706516	0.0045059	0.0289014
OTU170	Eubacterium_rectale	Clostridia	12	-0.1176836	0.0076847	0.0289014
OTU214	Faecalibacterium_prausnitzii	Clostridia	15	-0.3726170	0.0077070	0.0289014
1M mothers, ARG genus
	genus	class	n	estimate	p	padj
OTU44	Collinsella	Actinobacteria	11	-0.0599704	0.0129948	0.0909636
OTU189	Dorea	Clostridia	15	-0.1743418	0.0097658	0.0909636
32W mothers, MGE genus
	genus	class	n	estimate	p	padj
OTU167	Eubacterium	Clostridia	16	-0.0826852	0.0016767	0.0234734
OTU214	Faecalibacterium	Clostridia	15	-0.3726170	0.0077070	0.0539493
32W mothers, MGE species
	species	class	n	estimate	p	padj
OTU35	Bifidobacterium_longum	Actinobacteria	16	0.0185430	0.0014604	0.0219062
OTU167	Eubacterium_hallii	Clostridia	15	-0.1706516	0.0045059	0.0289014
OTU170	Eubacterium_rectale	Clostridia	12	-0.1176836	0.0076847	0.0289014
OTU214	Faecalibacterium_prausnitzii	Clostridia	15	-0.3726170	0.0077070	0.0289014
32W mothers, ARG genus
	genus	class	n	estimate	p	padj
OTU44	Collinsella	Actinobacteria	11	-0.0599704	0.0129948	0.0909636
OTU189	Dorea	Clostridia	15	-0.1743418	0.0097658	0.0909636
