# Supplementary material for: Maternal gut and breast milk microbiota affect infant gut antibiotic resistome and mobile genetic elements
Source: Nat Commun. 2018 Sep 24;9:3891. doi: 10.1038/s41467-018-06393-w (PMC6155145; doi:10.1038/s41467-018-06393-w)
Supplement: Supplementary file 8 — Dataset 5 [file 41467_2018_6393_MOESM8_ESM.xlsx]

## Sheet: Sheet1
Contig_id	Pair	Sample_type	Contig_length	MGE	ARG	Top blast hits	Mother-Infant-sharing	1-6_Month_sharing	Mother_pre_post_partum_sharing	Sharing_otherPair
134HS_AU2:k99_4474	134HS	AU2	13990	Tn916	tetM	Enterococcus, Streptococcus	0	0	0	1
134HS_LU2:k99_20682	134HS	LU2	9456	Tn4555	cfxA	Bacteroides	0	0	0	1
134HS_LU2:k99_132335	134HS	LU2	3285	tnpAIS6	sul2, aph3	Escherichia	0	1	0	1
134HS_LU2:k99_14747	134HS	LU2	1810	IS	tetA-D	Escherichia	0	1	0	1
134HS_LU4:k99_58114	134HS	LU4	1737	tnpA	tetA-D	Escherichia	0	1	0	1
134HS_LU2:k99_55458	134HS	LU2	1335	tnpA	aph3, aph6	Escherichia	0	0	0	1
134HS_LU4:k99_48331	134HS	LU4	385	tnpA	blaTEM	Klebsiella	0	0	0	1
134HS_LU4:k99_48841	134HS	LU4	341	tnpA	sul2, aph3	Escherichia	0	1	0	1
134HS_LU4:k99_64973	134HS	LU4	261	tnpA	blaTEM	Escherichia	0	0	0	1
134HS_LU4:k99_64973	134HS	LU4	261	tnpA	blaTEM	Escherichia	0	0	0	1
134HS_LU4:k99_70812	134HS	LU4	224	tnpA	blaTEM	Escherichia	0	0	0	1
138IR_LU2:k99_17941	138IR	LU2	4751	rep22_1_repB(pUB110), tnpA	aadD, ANT(4')_Ib	Staphylococcus	0	0	0	1
138IR_AU2:k99_109409	138IR	AU2	804	Tn916	tetM	Enterococcus, Streptococcus	0	0	0	1
140BY_AU1:k99_25644	140BY	AU1	44794	tnpA	cfxA	Bacteroides	0	0	0	1
140BY_LU2:k99_98619	140BY	LU2	2012	Tn916	tetM	Enterococcus, Streptococcus	0	0	0	1
164LO_LU4:k99_21849	164LO	LU4	21969	int2	cpxA, cpxR	Escherichia	0	0	0	1
164LO_LU2:k99_67605	164LO	LU2	4378	tnpA	aph3	Klebsiella	0	0	0	1
164LO_LU4:k99_20834	164LO	LU4	4114	tnpA, plasmid associated	vgaC	Klebsiella	0	0	0	0
164LO_LU2:k99_59765	164LO	LU2	1905	Tn916	tetM	Enterococcus, Streptococcus	1	1	1	1
164LO_AU2:k99_65451	164LO	AU2	1607	Tn916	tetM	Enterococcus, Streptococcus	1	1	1	1
164LO_AU1:k99_97748	164LO	AU1	809	Tn916	tetM	Enterococcus, Streptococcus	1	1	1	1
172JQ_AU2:k99_25898	172JQ	AU2	49892	tnpA, InqQ1, tniB	sul2, strB, strA	Escherichia	0	0	1	1
172JQ_AU1:k99_81578	172JQ	AU1	2600	tnpA	sul2, strA, strB	Escherichia	0	0	1	1
172JQ_AU1:k99_96393	172JQ	AU1	1535	Tn916	tetM	Enterococcus, Streptococcus	0	0	1	1
172JQ_AU1:k99_54360	172JQ	AU1	849	Tn916	tetM	Enterococcus, Streptococcus	0	0	1	1
172JQ_LU2:k99_13313	172JQ	LU2	779	tnpA, ORF(pKH1)	blaZ	Staphylococcus	0	0	0	0
172JQ_AU2:k99_101760	172JQ	AU2	325	Tn916	tetM	Enterococcus, Streptococcus	0	0	1	1
190LO_AU1:k99_29290	190LO	AU1	2208	Tn916	tetM	Enterococcus, Streptococcus	1	0	0	1
190LO_LU4:k99_73454	190LO	LU4	1324	tnpA	sul2, aph3	Escherichia	1	0	0	1
190LO_LU4:k99_19505	190LO	LU4	1023	tnpA	aph6	Klebsiella	0	0	0	1
190LO_LU4:k99_36319	190LO	LU4	426	tnpA	aph3	Klebsiella	0	0	0	1
190LO_LU4:k99_75814	190LO	LU4	418	Tn916	tetM	Enterococcus, Streptococcus	1	0	0	1
198KP_AU2:k99_86068	198KP	AU2	5953	Tn916	tetM	Enterococcus, Streptococcus	0	0	0	1
202HS_LU4:k99_5316	202HS	LU4	190614	tnpA	emrA, emrB, emrR	Escherichia	0	1	0	1
202HS_LU2:k99_474	202HS	LU2	8440	tnpA	emrA, emrB, emrR	Escherichia	0	1	0	1
202HS_AU2:k99_107061	202HS	AU2	1541	Tn916	tetM	Enterococcus, Streptococcus	0	0	0	1
202HS_AU2:k99_91399	202HS	AU2	569	Tn916	tetM	Enterococcus, Streptococcus	0	0	0	1
206FU_LU4:k99_95016	206FU	LU4	1939	tnpA Tn10 like	tetC-D	Escherichia	0	0	0	1
211CX_LU2:k99_58356	211CX	LU2	117927	int2	cpxA, cpxR	Escherichia	1	1	1	1
211CX_LU2:k99_15404	211CX	LU2	40736	tnpA	evgS, emrY, emrK, evgA	Escherichia	1	1	1	1
211CX_AU1:k99_56084	211CX	AU1	14422	int2	cpxA, cpxR	Escherichia	1	1	1	1
211CX_AU1:k99_66892	211CX	AU1	7377	tnpA	emrK, emrY	Escherichia	1	1	1	1
211CX_LU4:k99_61233	211CX	LU4	7316	tnpA	emrK, emrY	Escherichia	1	1	1	1
211CX_AU2:k99_49156	211CX	AU2	5652	int2	cpxA, cpxR	Escherichia	1	1	1	1
211CX_LU4:k99_20851	211CX	LU4	1356	intI1	sul1, aadA	Pseudomonas, Corynebacterium, Enterobacter, Klebsiella	0	0	0	1
211CX_LU2:k99_38264	211CX	LU2	1224	Tn916	tetM	Enterococcus, Streptococcus	0	0	0	1
211CX_LU2:k99_52276	211CX	LU2	751	Tn916	tetM	Enterococcus, Streptococcus	0	0	0	1
211CX_LU4:k99_26057	211CX	LU4	514	intI1	sul1	Pseudomonas, Corynebacterium, Enterobacter, Klebsiella	0	0	0	1
211CX_LU4:k99_26057	211CX	LU4	514	int2	cpxA, cpxR	Escherichia	1	1	1	1
23LO_LU4:k99_32622	23LO	LU4	18390	tnpA	aph3	Klebsiella	0	0	0	1
23LO_LU4:k99_11423	23LO	LU4	8748	tnpA	evgS, evgA	Escherichia	0	0	0	1
23LO_LU4:k99_68892	23LO	LU4	5774	tnpA	aadA, dfrA1	Echerichia	0	0	0	1
23LO_LU4:k99_30094	23LO	LU4	2497	Tn916	tetM	Enterococcus, Streptococcus	1	0	1	1
23LO_LU4:k99_37765	23LO	LU4	845	Tn916	tetM	Enterococcus, Streptococcus	1	0	1	1
23LO_AU1:k99_54498	23LO	AU1	637	tnpA	blaTEM	Escherichia	0	0	0
23LO_AU2:k99_161752	23LO	AU2	517	Tn916	tetM	Enterococcus, Streptococcus	1	0	1	1
23LO_AU1:k99_62613	23LO	AU1	424	Tn916	tetM	Enterococcus, Streptococcus	1	0	1	1
60AZ_AU2:k99_54792	60AZ	AU2	3793	tnpA	tetA	Escherichia	0	0	0
60AZ_AU2:k99_21561	60AZ	AU2	3200	IncQ_1, ISCR1	sul2, aph3, strA	Escherichia	0	0	0	1
60AZ_AU2:k99_17231	60AZ	AU2	2128	Rep_1-_pKPC, tnpA, tniA	blaTEM	Escherichia	0	0	0	0
60AZ_AU2:k99_6503	60AZ	AU2	1972	tnpA	sul1, aadA, qacEdelta1	Escherichia	0	0	0	1
60AZ_AU2:k99_123512	60AZ	AU2	1717	tnpA	aadA, cml	Escherichia	0	0	0	0
60AZ_AU2:k99_48214	60AZ	AU2	1660	tnpA	aadA	Klebsiella	0	0	0	1
60AZ_AU2:k99_16229	60AZ	AU2	1264	tnpA	qacEdelta, aadA	Echerichia	0	0	0	1
60AZ_AU2:k99_25270	60AZ	AU2	836	tnpA	strA, strB, aph3	Klebsiela	0	0	0	1
60AZ_AU2:k99_117321	60AZ	AU2	628	tnpA	aadA, cml,	Escherichia	0	0	0	0
60AZ_AU2:k99_115059	60AZ	AU2	627	tnpA	sul3	Escherichia	0	0	0	0
60AZ_AU2:k99_16886	60AZ	AU2	460	tnpA	sul3	Klebsiella	0	0	0	0
60AZ_AU2:k99_66739	60AZ	AU2	360	tnpR, tnpM	dfrA1, aadA1	Escherichia	0	0	0	1
73FU_AU2:k99_35558	73FU	AU2	4683	Tn916	tetM	Enterococcus, Streptococcus	0	0	1
73FU_LU4:k99_207468	73FU	LU4	1594	tnpA	APH(3')-Ia, LysR	Enterobacter	1	0	0	0
73FU_AU1:k99_120344	73FU	AU1	1143	Tn916	tetM	Enterococcus, Streptococcus	0	0	1	1
73FU_AU1:k99_86727	73FU	AU1	324	tnpA	aph3	Escherichia	1	0	0	1
85CX_AU1:k99_67298	85CX	AU1	18029	Tn916	tetM	Enterococcus, Streptococcus	0	0	0	1
85CX_AU2:k99_8467	85CX	AU2	6108	tnpA	mdtL	Escherichia	0	0	0	0
85CX_LU2:k99_53688	85CX	LU2	4762	rep22_1_repB(pUB110), tnpA	aadD, ANT(4')_Ib	Staphylococcus	0	0	0	0
85CX_AU2:k99_152297	85CX	AU2	3713	tnpA_delta1	sat1-1, aadA, AAC(6')_Ib'	Escherichia	0	0	0	0
85CX_LU2:k99_64237	85CX	LU2	2172	24_rep7_1_repC(Cassette)	tetK	Staphylococcus	0	0	0	0
91FU_LU2:k99_82632	91FU	LU2	44458	tnpA	msbA	Escherichia	0	0	0	0
91FU_AU2:k99_35568	91FU	AU2	1897	Tn916	tetM	Enterococcus, Streptococcus	1	0	0	1
91FU_LU4:k99_68859	91FU	LU4	666	Tn916	tetM	Enterococcus, Streptococcus	1	0	0	1
94FU_LU4:k99_94932	94FU	LU4	13658	Tn916	tetM	Enterococcus, Streptococcus	1	1	1	1
94FU_LU4:k99_80078	94FU	LU4	5374	Tn916	tetM	Enterococcus, Streptococcus	1	1	1	1
94FU_AU2:k99_33053	94FU	AU2	5079	Tn916	tetM	Enterococcus, Streptococcus	1	1	1	1
94FU_LU2:k99_31365	94FU	LU2	1039	Tn916	tetM	Enterococcus, Streptococcus	1	1	1	1
94FU_AU1:k99_21157	94FU	AU1	1028	Tn916	tetM	Enterococcus, Streptococcus	1	1	1	1
						total	26	21	26	73
