# Supplementary material for: Maternal gut and breast milk microbiota affect infant gut antibiotic resistome and mobile genetic elements
Source: Nat Commun. 2018 Sep 24;9:3891. doi: 10.1038/s41467-018-06393-w (PMC6155145; doi:10.1038/s41467-018-06393-w)
Supplement: Supplementary file 9 — Supplementary Software [file 41467_2018_6393_MOESM9_ESM.zip]

Archive with 1 entries (1 files):
- Supplementary_methods2.html
